# Supplementary material for: Endoplasmic reticulum stress response in an INS-1 pancreatic β-cell line with inducible expression of a folding-deficient proinsulin
Source: BMC Cell Biol. 2010 Jul 26;11:59. doi: 10.1186/1471-2121-11-59 (PMC2921384; doi:10.1186/1471-2121-11-59)
Supplement: Additional file 1 — This file lists all the genes whose expressed increased or decreased >2-fold in at least two of three independent experiments. Excel file presenting all of the Affymetrix probes whose expression was increased or decreased by at least 2 fold between doxycycline-treated vs. control, untreated INS-1 clone #4S2 cells. Data from 3 independent experiments (N = 1, N = 2, N = 3) for all doxycycline treatment time points (24 h, 48 h, and 5 days) is shown. Note that gene descriptions for these tables are provided by the GeneSpring software. Bold indicates probes whose expression was changed in all three experiments, while regular font indicates genes that were changed in at least 2 of 3 independent experiments. The primary data files for the microarray experiments have been deposited in the Gene Expression Omnibus (GEO) database (GSE22537). [file 1471-2121-11-59-S1.XLS]

## Sheet: 24h (n=3)
	Fold Change
Probe ID	N=1	N=2	N=3	Description
1373043_at	7.262	4.654	5.088	Stromal cell-derived factor 2-like 1 (predicted)
1377016_at	4.245	3.059	3.578	Similar to RIKEN cDNA 5730592L21 (predicted)
1372352_at	2.875	2.741	2.677	Arginine-rich, mutated in early stage tumors (predicted)
1372653_at	2.822	2.72	3.05	FK506 binding protein 11 (predicted)
1392541_at	2.82	2.722	2.926	Similar to RIKEN cDNA A030007L17; EST AA673177 (predicted)
1387116_at	2.417	2.602	2.556	DnaJ (Hsp40) homolog, subfamily B, member 9
1375388_at	2.364	2.794		Glucose regulated protein, 58 kDa
1370073_at	2.326	2.273	2.221	protein kinase inhibitor p58
1388942_at	2.278		2.19	Transcribed locus
1383978_at	2.266	2.307	2.847	Huntingtin interactor protein E
1376178_at	2.209	3.04	2.502	DNA-damage inducible transcript 3
1367741_at	2.206	3.361	4.266	homocysteine-inducible, endoplasmic reticulum stress-inducible, ubiquitin-like domain member 1
1392920_at	2.181	2.027	2.091	Elongation factor RNA polymerase II-like 3 (predicted)
1376098_a_at	2.083	2.234	2.627	Myosin IG (predicted)
1369868_at	2.075	2.105	2.037	implantation-associated protein
1393961_at	2.075	2.414	2.706	Huntingtin interactor protein E
1389422_at	2.072	2.117		Transcribed locus
1389308_at	2.053		2.414	DnaJ (Hsp40) homolog, subfamily B, member 11 (predicted)
1369590_a_at	2.038	2.917		DNA-damage inducible transcript 3
1378133_at		17.09	11.73	Transcribed locus
1386321_s_at		12.63	15.63	EST105188 Rat PC-12 cells, untreated Rattus norvegicus cDNA clone RPCAG66 3' end, mRNA sequence.
1370695_s_at		11.55	10.4	tribbles homolog 3 (Drosophila)
1370694_at		9.023	14.9	tribbles homolog 3 (Drosophila)
1383434_at		6.749	7.527	Transcribed locus, strongly similar to NP_115866.1 mitochondrial ribosomal protein L41 [Homo sapiens]
1389573_at		6.436	9.549	Similar to RIKEN cDNA 1810008K03 (predicted)
1393018_at		5.483	10.9	Transcribed locus
1375088_at		3.61	3.885	Transcribed locus
1376958_at		3.592	6.363	Similar to serine (or cysteine) proteinase inhibitor, clade B, member 9
1379785_at		3.291	3.511	Transcribed locus
1383661_at		3.087	4.585	Transcribed locus
1387212_at		2.847	2.996	muscle, intestine and stomach expression 1
1376121_at		2.641	2.637	PHD finger protein 10 (predicted)
1392955_at		2.566	2.842	Sel1 (suppressor of lin-12) 1 homolog (C. elegans)
1382232_at		2.481	2.64	Glutamic pyruvate transaminase (alanine aminotransferase) 2 (predicted)
1376284_at		2.448	2.962	Similar to transcriptional intermediary factor 1 delta
1367624_at		2.447	2.955	activating transcription factor 4
1376073_at		2.387	2.498	Sel1 (suppressor of lin-12) 1 homolog (C. elegans)
1392616_at		2.322	2.023	UI-R-Y0-ve-h-04-0-UI.s1 UI-R-Y0 Rattus norvegicus cDNA clone UI-R-Y0-ve-h-04-0-UI 3', mRNA sequence.
1372665_at		2.303	3.071	Phosphoserine aminotransferase 1
1367847_at		2.256	2.466	nuclear protein 1
1373313_at		2.213	2.351	Sel1 (suppressor of lin-12) 1 homolog (C. elegans)
1372808_at		2.153	2.562	Similar to methylenetetrahydrofolate dehydrogenase (NAD) (EC 1.5.1.15) / methenyltetrahydrofolate cyclohydrolase (EC 3.5.4.9) precursor - mouse
1389660_at		2.121	2.958	Amphoterin induced gene and ORF 3
1373079_at		2.093	2.03	Transcribed locus, weakly similar to XP_342574.1 PREDICTED: similar to Csr1 [Rattus norvegicus]
1372870_at		2.089	2.015	KDEL (Lys-Asp-Glu-Leu) endoplasmic reticulum protein retention receptor 3 (predicted)
1372601_at		2.086	2.708	Activating transcription factor 5
1375637_at		2.069	2.11	Similar to RIKEN cDNA 1110003E01 (predicted)
1376845_at		2.044	2.701	Putative ISG12(b) protein
1367729_at		2.003	2	ornithine aminotransferase
1368607_at	0.481		0.488	cytochrome P450, 4a12
1393559_at		0.464	0.464	Transcribed locus
1377404_at		0.448	0.462	Stanniocalcin 1
1396101_at		0.432	0.426	Stanniocalcin 1
1369888_at		0.384	0.382	glucagon
1386530_at		0.383	0.442	Transcribed locus
1387623_at		0.368	0.362	stanniocalcin 1

## Sheet: 48h (n=3)
	Fold Change
Probe ID	N=1	N=2	N=3	Description
1370695_s_at	25.27	17.87	12.57	tribbles homolog 3 (Drosophila)
1378133_at	22.43	16.61	15.17	Transcribed locus
1370694_at	20.59	15.47	26.74	tribbles homolog 3 (Drosophila)
1386321_s_at	17.28	18.11	10.99	EST105188 Rat PC-12 cells, untreated Rattus norvegicus cDNA clone RPCAG66 3' end, mRNA sequence.
1393018_at	11.64	13.81	13.28	Transcribed locus
1383434_at	9.899	10.32	14.58	Transcribed locus, strongly similar to NP_115866.1 mitochondrial ribosomal protein L41 [Homo sapiens]
1389573_at	8.712	9.455	6.978	Similar to RIKEN cDNA 1810008K03 (predicted)
1376958_at	6.115	9.632	10.38	Similar to serine (or cysteine) proteinase inhibitor, clade B, member 9
1376845_at	4.331	5.674	5.568	Putative ISG12(b) protein
1373043_at	4.167	4.543	5.291	Stromal cell-derived factor 2-like 1 (predicted)
1375088_at	4.016	5.158	3.648	Transcribed locus
1372601_at	3.68	3.063	3.07	Activating transcription factor 5
1367741_at	3.653	5.626	3.701	homocysteine-inducible, endoplasmic reticulum stress-inducible, ubiquitin-like domain member 1
1372653_at	3.524	4.09	4.092	FK506 binding protein 11 (predicted)
1372665_at	3.448	3.259	3.903	Phosphoserine aminotransferase 1
1377016_at	3.44	3.82	3.645	Similar to RIKEN cDNA 5730592L21 (predicted)
1376284_at	3.39	2.334	3.119	Similar to transcriptional intermediary factor 1 delta
1369590_a_at	3.325	3.453	3.599	DNA-damage inducible transcript 3
1392541_at	3.292	2.988	3.092	Similar to RIKEN cDNA A030007L17; EST AA673177 (predicted)
1373787_at	3.268	2.256	3.284	Solute carrier family 6 (neurotransmitter transporter, glycine), member 9
1387212_at	3.256	3.472	2.8	muscle, intestine and stomach expression 1
1383661_at	3.229	2.668	3.131	Transcribed locus
1388942_at	3.216	2.852	2.803	Transcribed locus
1392955_at	3.159	2.73	2.957	Sel1 (suppressor of lin-12) 1 homolog (C. elegans)
1372808_at	3.155	2.884	3.149	Similar to methylenetetrahydrofolate dehydrogenase (NAD) (EC 1.5.1.15) / methenyltetrahydrofolate cyclohydrolase (EC 3.5.4.9) precursor - mouse
1379785_at	3.037	2.895	3.607	Transcribed locus
1382232_at	3.011	2.37	3.297	Glutamic pyruvate transaminase (alanine aminotransferase) 2 (predicted)
1367624_at	3	2.949	3.064	activating transcription factor 4
1370007_at	2.919	3.391	3.112	protein disulfide isomerase associated 4
1379097_at	2.822	2.274	2.364	Transcribed locus
1367847_at	2.791	3.366	3.1	nuclear protein 1
1392798_at	2.79	3.306	3.151	Protein disulfide isomerase, pancreatic (predicted)
1371818_at	2.779	2.426	2.847	Exportin, tRNA (nuclear export receptor for tRNAs) (predicted)
1387116_at	2.74	3.492	2.745	DnaJ (Hsp40) homolog, subfamily B, member 9
1372352_at	2.723	2.908	2.647	Arginine-rich, mutated in early stage tumors (predicted)
1370073_at	2.718	2.74	2.807	protein kinase inhibitor p58
1373313_at	2.714	2.78	2.819	Sel1 (suppressor of lin-12) 1 homolog (C. elegans)
1381749_at	2.712	2.592	2.66	Transcribed locus, weakly similar to NP_001002778.1 hypothetical protein LOC442814 [Mus musculus]
1368391_at	2.687	2.504	2.636	solute carrier family 7 (cationic amino acid transporter, y+ system), member 1
1393961_at	2.662	2.765	2.589	Huntingtin interactor protein E
1376098_a_at	2.609	3.228	2.821	Myosin IG (predicted)
1389660_at	2.595	2.036	2.083	Amphoterin induced gene and ORF 3
1393983_at	2.534	2.125	2.472	Exportin, tRNA (nuclear export receptor for tRNAs) (predicted)
1374746_at	2.517	2.076	2.283	Ab1-152
1368392_at	2.505	2.172	2.179	Solute carrier family 7 (cationic amino acid transporter, y+ system), member 1
1389422_at	2.467	2.322	2.278	Transcribed locus
1368622_at	2.466	2.21		fructose-1,6-bisphosphatase 2
1383978_at	2.438	3.204	2.694	Huntingtin interactor protein E
1373079_at	2.383	2.087	2.258	Transcribed locus, weakly similar to XP_342574.1 PREDICTED: similar to Csr1 [Rattus norvegicus]
1376121_at	2.368	2.052		PHD finger protein 10 (predicted)
1383401_at	2.344	2.31	2.121	Similar to Testis derived transcript
1373418_at	2.334		2.14	Glutamyl-prolyl-tRNA synthetase (predicted)
1372870_at	2.33	3.091	3.248	KDEL (Lys-Asp-Glu-Leu) endoplasmic reticulum protein retention receptor 3 (predicted)
1368308_at	2.322	2.171	2.094	myelocytomatosis viral oncogene homolog (avian)
1392616_at	2.288		2.555	UI-R-Y0-ve-h-04-0-UI.s1 UI-R-Y0 Rattus norvegicus cDNA clone UI-R-Y0-ve-h-04-0-UI 3', mRNA sequence.
1375964_at	2.28	2.69	2.435	Phosphoserine phosphatase (predicted)
1391451_at	2.274	2.216		Phosphoenolpyruvate carboxykinase 2 (mitochondrial) (predicted)
1369868_at	2.264		2.416	implantation-associated protein
1392920_at	2.243	2.258	2.013	Elongation factor RNA polymerase II-like 3 (predicted)
1385110_at	2.235	2.001		Similar to RIKEN cDNA 1110003E01 (predicted)
1376073_at	2.229	2.401	2.654	Sel1 (suppressor of lin-12) 1 homolog (C. elegans)
1374034_at	2.202		2.261	Cysteinyl-tRNA synthetase (predicted)
1389308_at	2.184	2.65	2.408	DnaJ (Hsp40) homolog, subfamily B, member 11 (predicted)
1389733_at	2.181	2.025	2.398	Methionine-tRNA synthetase (predicted)
1376418_a_at	2.16		2.092	Isoleucine-tRNA synthetase (predicted)
1379812_at	2.156	2.085		Nicotinamide N-methyltransferase (predicted)
1388521_at	2.152		2.149	Pyrroline-5-carboxylate synthetase (glutamate gamma-semialdehyde synthetase) (predicted)
1388628_at	2.147	2.536	2.419	Integral type I protein
1395363_at	2.144		2.163	Methionine-tRNA synthetase (predicted)
1388395_at	2.112	2.313	2.317	G0/G1 switch gene 2 (predicted)
1389409_at	2.111	2.022	2.11	Similar to Testis derived transcript
1372704_at	2.108	2.042	2.124	Similar to RIKEN cDNA 2310008M10
1394435_at	2.098	2.107		Vang, van gogh-like 1 (Drosophila) (predicted)
1373160_at	2.092	2.453	2.487	Similar to HTPAP protein
1372602_at	2.068	2.821	2.084	Similar to genethonin 1 (predicted)
1387915_at	2.066	2.339	2.216	Ratsg2
1367729_at	2.055	2.533	2.301	ornithine aminotransferase
1379910_at	2.024	2.132		Transcribed locus, strongly similar to XP_222863.3 PREDICTED: similar to UDP-N-acteylglucosamine pyrophosphorylase 1 homolog [Rattus norvegicus]
1373374_at	2.004	2.172	2.383	LIM domain only 4 (predicted)
1375388_at		3.436	2.867	Glucose regulated protein, 58 kDa
1376178_at		3.273	2.525	DNA-damage inducible transcript 3
1376281_at		2.694	2.069	Similar to hypothetical protein FLJ22349
1393799_at		2.623	2.41	Unc-5 homolog B (C. elegans)
1371735_at		2.423	2.128	Transcribed locus, strongly similar to XP_579758.1 PREDICTED: hypothetical protein XP_579758 [Rattus norvegicus]
1375637_at		2.277	2.165	Similar to RIKEN cDNA 1110003E01 (predicted)
1398879_at		2.227	2.24	Similar to hypothetical protein MGC8721
1375441_at		2.127	2.006	Seryl-aminoacyl-tRNA synthetase 1
1375877_at		2.126	2.08	Synaptotagmin 4
1389439_at		2.093	2.01	Transcribed locus
1376754_at		2.052	2.041	Cysteinyl-tRNA synthetase (predicted)
1393364_at		2.043	2.105	Cation-chloride cotransporter 9
1388695_at		2.034	2.099	Serine hydroxymethyl transferase 2 (mitochondrial) (predicted)
1385706_at		2.02	2.02	Similar to Testis derived transcript
1394475_at	0.494	0.425	0.443	Transcribed locus
1378927_at	0.492	0.439	0.449	Transcribed locus
1385491_at	0.481		0.468	Similar to KIAA1183 protein
1368641_at	0.467	0.468	0.465	wingless-related MMTV integration site 4
1368559_at	0.464	0.468		proprotein convertase subtilisin/kexin type 1
1398431_at	0.462	0.475	0.423	Carbonic anhydrase 8 (predicted)
1368902_at	0.461	0.466		p21 (CDKN1A)-activated kinase 3
1387698_at	0.458	0.466	0.455	potassium inwardly rectifying channel, subfamily J, member 11
1368514_at	0.453	0.451	0.458	monoamine oxidase B
1378315_at	0.445	0.489	0.399	Transcribed locus
1374432_at	0.433	0.477		Activated leukocyte cell adhesion molecule
1382989_at	0.428		0.488	Transcribed locus, strongly similar to NP_082821.1 hypothetical protein LOC73458 [Mus musculus]
1370234_at	0.428	0.384	0.43	Fibronectin 1
1393109_at	0.425	0.498	0.48	CDNA clone IMAGE:7302574
1384460_at	0.422	0.433	0.437	Transcribed locus
1369782_a_at	0.407	0.462	0.452	potassium inwardly rectifying channel, subfamily J, member 11
1368607_at	0.401	0.423	0.486	cytochrome P450, 4a12
1390530_at	0.399	0.368	0.383	Transcribed locus
1393894_at	0.393	0.35		Cytochrome P450, 4a12
1368854_at	0.39	0.407	0.341	Visinin-like 1
1384587_at	0.387	0.408	0.473	Transcribed locus
1383798_at	0.364	0.488	0.384	Similar to CDNA sequence BC026682
1370750_a_at	0.349	0.366	0.364	interleukin 1 receptor, type I
1368853_at	0.342	0.449	0.347	visinin-like 1
1386530_at	0.307	0.226	0.259	Transcribed locus
1393559_at	0.297	0.273	0.277	Transcribed locus
1376398_at	0.279	0.408	0.398	CDNA clone IMAGE:7302574
1377404_at	0.261	0.266	0.315	Stanniocalcin 1
1396101_at	0.261	0.238	0.278	Stanniocalcin 1
1369457_a_at	0.249	0.302	0.328	synaptotagmin-like 4
1387623_at	0.204	0.257	0.222	stanniocalcin 1
1369888_at	0.125	0.155	0.155	glucagon
1371541_at		0.484	0.445	Myosin, light polypeptide kinase (predicted)
1370781_a_at		0.44	0.362	Kv channel-interacting protein 1
1394973_at		0.427	0.476	Phosphodiesterase 1C
1378496_at		0.422	0.378	Transcribed locus
1377659_at		0.413	0.487	Myeloid leukemia factor 1 (predicted)
1391727_at		0.404	0.465	Transcribed locus
1382294_at		0.387	0.42	Activated leukocyte cell adhesion molecule

## Sheet: 5d (n=3)
	Fold Change
Probe ID	N=1	N=2	N=3	Description
1373043_at	12.41	16.22	4.089	Stromal cell-derived factor 2-like 1 (predicted)
1377016_at	5.943	12.49	2.47	Similar to RIKEN cDNA 5730592L21 (predicted)
1372653_at	5.73	3.997	3.067	FK506 binding protein 11 (predicted)
1392541_at	5.432	6.574	2.484	Similar to RIKEN cDNA A030007L17; EST AA673177 (predicted)
1383434_at	4.828		6.698	Transcribed locus, strongly similar to NP_115866.1 mitochondrial ribosomal protein L41 [Homo sapiens]
1370073_at	4.72	5.582	2.305	protein kinase inhibitor p58
1372352_at	4.628	4.436	2.619	Arginine-rich, mutated in early stage tumors (predicted)
1370694_at	4.375		10.63	tribbles homolog 3 (Drosophila)
1370695_s_at	4.23		7.409	tribbles homolog 3 (Drosophila)
1388942_at	3.705	5.692	2.787	Transcribed locus
1376845_at	3.523		4.785	Putative ISG12(b) protein
1383978_at	3.487	4.46	2.3	Huntingtin interactor protein E
1387116_at	3.466	2.834	3.084	DnaJ (Hsp40) homolog, subfamily B, member 9
1382944_at	3.417	3.059		Transcribed locus
1370859_at	3.403	2.665		Thioredoxin domain containing 7
1375388_at	3.287	3.182		Glucose regulated protein, 58 kDa
1376178_at	3.222		2.1	DNA-damage inducible transcript 3
1392955_at	3.193		2.636	Sel1 (suppressor of lin-12) 1 homolog (C. elegans)
1370283_at	3.186	2.612	2.034	heat shock 70kD protein 5
1369590_a_at	3.158		2.219	DNA-damage inducible transcript 3
1367741_at	3.14		3.954	homocysteine-inducible, endoplasmic reticulum stress-inducible, ubiquitin-like domain member 1
1373676_at	3.137	5.91	2.282	UI-R-AF1-aas-f-08-0-UI.s1 UI-R-AF1 Rattus norvegicus cDNA clone UI-R-AF1-aas-f-08-0-UI 3', mRNA sequence.
1367847_at	3.068		2.626	nuclear protein 1
1370007_at	3.06	3.651	2.661	protein disulfide isomerase associated 4
1369868_at	3.01	2.096	2.233	implantation-associated protein
1389422_at	2.962	6.791	2.34	Transcribed locus
1393961_at	2.92	3.217	2.191	Huntingtin interactor protein E
1376098_a_at	2.886		2.201	Myosin IG (predicted)
1389308_at	2.861	3.902	2.117	DnaJ (Hsp40) homolog, subfamily B, member 11 (predicted)
1388628_at	2.832	3.374	2.166	Integral type I protein
1392701_at	2.671	2.507		Similar to GDP-mannose pyrophosphorylase B
1392616_at	2.66	2.949	2.486	UI-R-Y0-ve-h-04-0-UI.s1 UI-R-Y0 Rattus norvegicus cDNA clone UI-R-Y0-ve-h-04-0-UI 3', mRNA sequence.
1376073_at	2.613		2.238	Sel1 (suppressor of lin-12) 1 homolog (C. elegans)
1392798_at	2.573	2.796	2.778	Protein disulfide isomerase, pancreatic (predicted)
1373313_at	2.555		2.454	Sel1 (suppressor of lin-12) 1 homolog (C. elegans)
1373079_at	2.552	2.385		Transcribed locus, weakly similar to XP_342574.1 PREDICTED: similar to Csr1 [Rattus norvegicus]
1389573_at	2.533		6.393	Similar to RIKEN cDNA 1810008K03 (predicted)
1372704_at	2.521	2.084	2.084	Similar to RIKEN cDNA 2310008M10
1373160_at	2.418	2.018		Similar to HTPAP protein
1374185_at	2.368	2.163		Stannin
1377346_at	2.365	2.457		Transcribed locus, moderately similar to NP_001007591.1 hypothetical protein LOC433886 [Mus musculus]
1367729_at	2.342	3.844	2.191	ornithine aminotransferase
1376284_at	2.321		3.588	Similar to transcriptional intermediary factor 1 delta
1392920_at	2.271	5.005		Elongation factor RNA polymerase II-like 3 (predicted)
1370817_at	2.263	2.261		Sec11-like 3 (S. cerevisiae)
1379680_at	2.243	2.364		Transcribed locus
1392317_at	2.216	3.035		Transcribed locus
1387205_at	2.148	2.142		RT1 class Ib, locus M3
1389218_at	2.137	2.938		UDP-glucose ceramide glucosyltransferase-like 1
1379097_at	2.119	5.174	2.105	Transcribed locus
1379910_at	2.101	4.519		Transcribed locus, strongly similar to XP_222863.3 PREDICTED: similar to UDP-N-acteylglucosamine pyrophosphorylase 1 homolog [Rattus norvegicus]
1382040_at	2.093		2.099	Glutamyl-prolyl-tRNA synthetase (predicted)
1390250_x_at	2.073	3.604		Atpase, class I, type 8B, member 2 (predicted)
1371579_at	2.067	2.593		Clone UI-R-FJ0-cpu-m-15-0-UI unknown mRNA
1393713_at	2.066	2.885		Similar to GDP-mannose 4, 6-dehydratase
1376712_at	2.063	2.345		Thioredoxin domain containing 4 (endoplasmic reticulum) (predicted)
1393643_at	2.057		2.126	Reticulocalbin (predicted)
1372298_at	2.039	2.03		Thioredoxin domain containing 4 (endoplasmic reticulum) (predicted)
1388857_at	2.027	2.57		SEC23B (S. cerevisiae) (predicted)
1388981_at	2.004	2.204		Similar to ADP-ribosylation factor GTPase-activating protein 3 (ARF GAP 3)
1372870_at		3.891	3.785	KDEL (Lys-Asp-Glu-Leu) endoplasmic reticulum protein retention receptor 3 (predicted)
1368896_at		4.142	2.768	MAD homolog 7 (Drosophila)
1368593_at		4.201	2.716	CD1d1 antigen
1377633_a_at		2.163	2.609	LOC500719
1386946_at		2.351	2.575	carnitine palmitoyltransferase 1, liver
1372034_at		2.265	2.432	Similar to hypothetical protein MGC29390 (predicted)
1370197_a_at		3.351	2.407	Protein kinase C, zeta
1368762_at		3.603	2.326	ubiquitin D
1387212_at		5.101	2.228	muscle, intestine and stomach expression 1
1367627_at		3.636	2.201	glycine amidinotransferase (L-arginine:glycine amidinotransferase)
1372013_at		3.065	2.12	Interferon induced transmembrane protein 1 (predicted)
1376319_at		4.61	2.075	Transcribed locus
1377404_at	0.499	0.117	0.197	Stanniocalcin 1
1369949_at	0.493	0.293		Lutheran blood group (Auberger b antigen included)
1387698_at	0.489	0.158	0.369	potassium inwardly rectifying channel, subfamily J, member 11
1396101_at	0.488	0.068	0.221	Stanniocalcin 1
1367593_at	0.48	0.437		selenoprotein W, muscle 1
1368641_at	0.471	0.0934	0.261	wingless-related MMTV integration site 4
1387623_at	0.464	0.0756	0.186	stanniocalcin 1
1391541_at	0.454	0.397		Transcribed locus
1368854_at	0.445		0.341	Visinin-like 1
1370234_at	0.429	0.248	0.167	Fibronectin 1
1393559_at	0.418	0.359	0.241	Transcribed locus
1368607_at	0.368		0.31	cytochrome P450, 4a12
1393555_at	0.313	0.238		Heat shock 90kDa protein 1, beta
1394422_at		0.184	0.497	Similar to hypothetical protein FLJ23033
1397214_at		0.379	0.496	Transcribed locus
1375723_at		0.102	0.495	Transcribed locus
1375199_at		0.188	0.484	Transcribed locus
1370750_a_at		0.0428	0.481	interleukin 1 receptor, type I
1369792_at		0.488	0.48	G protein-coupled receptor 6
1371020_at		0.0905	0.475	RIM binding protein 2
1391079_at		0.134	0.471	Transcribed locus
1393733_at		0.299	0.469	Transcribed locus
1375469_at		0.208	0.467	SWI/SNF related, matrix associated, actin dependent regulator of chromatin, subfamily a, member 4
1375958_at		0.244	0.465	Similar to Hypothetical protein MGC28888
1368123_at		0.267	0.448	insulin-like growth factor 1 receptor
1392492_at		0.339	0.446	Transcribed locus
1368483_a_at		0.308	0.442	slit homolog 1 (Drosophila)
1396252_at		0.194	0.442	Transcribed locus, strongly similar to XP_533245.2 PREDICTED: similar to vascular endothelial growth factor B [Canis familiaris]
1393516_at		0.48	0.436	Transcribed locus
1368778_at		0.0779	0.431	solute carrier family 6 (neurotransmitter transporter, taurine), member 6
1369782_a_at		0.0381	0.428	potassium inwardly rectifying channel, subfamily J, member 11
1398289_a_at		0.132	0.428	corticotropin releasing hormone receptor 1
1390436_at		0.11	0.424	Autophagy 7-like (S. cerevisiae) (predicted)
1389868_at		0.0807	0.424	Similar to RCK
1391007_s_at		0.326	0.42	Potassium inwardly rectifying channel, subfamily J, member 11
1373636_at		0.453	0.416	Sparc/osteonectin, cwcv and kazal-like domains proteoglycan 1 (predicted)
1378904_at		0.0628	0.405	Transcribed locus, strongly similar to NP_766449.1 hypothetical protein LOC241919 [Mus musculus]
1393482_at		0.454	0.399	Transcribed locus
1368840_at		0.432	0.398	LR8 protein
1391843_at		0.132	0.395	Similar to elongation protein 4 homolog
1382989_at		0.162	0.393	corticotropin releasing hormone receptor 1
1370781_a_at		0.229	0.391	Kv channel-interacting protein 1
1394097_at		0.331	0.386	Transcribed locus
1389986_at		0.0198	0.383	LOC499304
1387155_at		0.224	0.364	proprotein convertase subtilisin/kexin type 2
1382064_at		0.209	0.355	Similar to 4933407C03Rik protein (predicted)
1368902_at		0.404	0.338	p21 (CDKN1A)-activated kinase 3
1378927_at		0.341	0.327	Transcribed locus
1390263_at		0.372	0.315	Transcribed locus, weakly similar to NP_002428.1 MpV17 transgene, murine homolog, glomerulosclerosis; Mpv17, human homolog of glomerulosclerosis and nephrotic syndrome [Homo sapiens]
1394475_at		0.389	0.306	Transcribed locus
1383798_at		0.308	0.305	Similar to CDNA sequence BC026682
1384587_at		0.276	0.283	Transcribed locus
1393109_at		0.381	0.269	CDNA clone IMAGE:7302574
1384460_at		0.425	0.243	Transcribed locus
1378315_at		0.396	0.208	Transcribed locus
1376398_at		0.198	0.194	CDNA clone IMAGE:7302574
1369457_a_at		0.102	0.155	synaptotagmin-like 4
1369888_at		0.13	0.151	glucagon
