# Supplementary material for: Endoplasmic reticulum stress response in an INS-1 pancreatic β-cell line with inducible expression of a folding-deficient proinsulin
Source: BMC Cell Biol. 2010 Jul 26;11:59. doi: 10.1186/1471-2121-11-59 (PMC2921384; doi:10.1186/1471-2121-11-59)
Supplement: Additional file 2 — This file lists the well substantiated genes whose expressed increased or decreased >2-fold in at least two of three independent experiments. Excel file presents expression data for well substantiated genes derived from the data presented in additional file 1. The putative function of the genes is derived from the NCBI database. Data from 3 independent experiments for all doxycycline treatment time points is provided. [file 1471-2121-11-59-S2.XLS]

## Sheet: 24h
Genes Induced >2-fold by Ins2(C96Y) Expression (24h) (N=2-3)
Gene Name		Entrez	Affymetrix		Function				Fold Change
		Gene ID	Probe ID					N=1	N=2	N=3
Protein modification/
folding
Sdf2l1		680945	1373043_at		O-mannosylation?			7.262	4.654	5.088
Fkbp11		300211	1372653_at		Peptidyl-prolyl isomerase			2.822	2.72	3.05
Dnajb9/ ERdj4		24908	1387116_at		Protein folding			2.417	2.602	2.556
Dnajc3/ p58IPK		63880	1370073_at		Protein folding			2.326	2.273	2.221
Dnajb11/ ERdj3		360734	1389308_at		Protein folding			2.053		2.414
ER stress-inducible
Herp		85430	1367741_at		ERAD			2.206	3.361	4.266
Sel1h		314352	1392955_at		ERAD				2.566	2.842
			1376073_at						2.387	2.498
			1373313_at						2.213	2.351
Atf4		79255	1367624_at		Transcription factor				2.447	2.955
CHOP/ GADD153		29467	1369590_a_at		Transcription factor			2.038	2.917
TRB3/ Trib3		246273	1370695_s_at						11.55	10.4
			1370694_at						9.023	14.9
Other Transcription factors
Atf5		282840	1372601_at		Transcription factor				2.086	2.708
Mist1		25334	1387212_at		Transcription factor				2.847	2.996
Protein transport
Kdelr3		315131	1372870_at		Vesicle transport				2.089	2.015
Others:
Creld2		362978	1377016_at		ER Protein folding?			4.245	3.059	3.578
Armet		315989	1372352_at					2.875	2.741	2.677
Myo1g		289785	1376098_a_at		Motor protein			2.083	2.234	2.627
Ell3		296102	1392920_at		RNA polymerase II-like 3			2.181	2.027	2.091
Magt1		116967	1369868_at		Magnesium transporter			2.075	2.105	2.037
Psat1		293820	1372665_at		PhosphoSer aminotransferase				2.303	3.071
Amigo3		316003	1389660_at		Cell adhesion				2.121	2.958
isg12(b)		299269	1376845_at		Adipocytokine?				2.044	2.701
Nupr1		113900	1367847_at		Nuclear protein				2.256	2.466
Oat		64313	1367729_at		Ornithine aminotransferase				2.003	2
Down-Regulated Genes
Gene Name		Entrez			Function				Fold Change
		Gene ID						N=1	N=2	N=3
Gcg		24952	1369888_at		Hormone				0.384	0.382
Stc1		81801	1387623_at		Calcium/phosphate regulator				0.368	0.362
			1396101_at						0.432	0.426
			1377404_at						0.448	0.462
Cyp4a12		266674	1368607_at		Hydroxylase, electron carrier			0.481		0.488

## Sheet: 48h
Genes Induced >2-fold by Ins2(C96Y) Expression (48h) (N=2-3)
Gene Name		Entrez	Affymetrix		Function				Fold Change
		Gene ID	Probe ID					N=1	N=2	N=3
Protein modification/
folding
Sdf2l1		680945	1373043_at		O-mannosylation?			4.167	4.543	5.291
Fkbp11		300211	1372653_at		Peptidyl-prolyl isomerase			3.524	4.09	4.092
Pdia4/ ERp70		116598	1370007_at		PDI family, isomerase			2.919	3.391	3.112
Pdia2		287164	1392798_at		PDI family, isomerase			2.79	3.306	3.151
Dnajb9/ ERdj4		24908	1387116_at		Protein folding			2.74	3.492	2.745
Dnajc3/ p58IPK		63880	1370073_at		Protein folding			2.718	2.74	2.807
Dnajb11/ ERdj3		360734	1389308_at		Protein folding			2.184	2.65	2.408
Pdia3/ERp57		29468	1375388_at		PDI family, isomerase				3.436	2.867
ER stress-inducible
Herp		85430	1367741_at		ERAD			3.653	5.626	3.701
Sel1h		314352	1392955_at		ERAD			3.159	2.73	2.957
			1373313_at					2.714	2.78	2.819
			1376073_at					2.229	2.401	2.654
Atf4		79255	1367624_at		Transcription factor			3	2.949	3.064
CHOP/ GADD153		29467	1369590_a_at		Transcription factor			3.325	3.453	3.599
			1376178_at						3.273	2.525
TRB3/ Trib3		246273	1370695_s_at					25.27	17.87	12.57
			1370694_at					20.59	15.47	26.74
Other Transcription factors
Atf5		282840	1372601_at		Transcription factor			3.68	3.063	3.07
Mist1		25334	1387212_at		Transcription factor			3.256	3.472	2.8
Myc		24577	1368308_at		Transcription factor			2.322	2.171	2.094
Protein transport
Kdelr3		315131	1372870_at		Vesicle transport			2.33	3.091	3.248
Tmed3		300888	1388628_at		Protein transport			2.147	2.536	2.419
Syt4		64440	1375877_at		Vesicle transport				2.126	2.08
Others:
Slc7a11		310392	1378133_at		Solute carrier family 7			22.43	16.61	15.17
Pycr1		287877	1383434_at		Pyrroline-5-carboxylate reductase			9.899	10.32	14.58
ChaC		362196	1389573_at		Cation transport regulator-like 1			8.712	9.455	6.978
Creld2		362978	1377016_at		Protein folding?			3.44	3.82	3.645
Psat1		293820	1372665_at		PhosphoSer aminotransferase			3.448	3.259	3.903
Nupr1		113900	1367847_at		Nuclear protein			2.791	3.366	3.1
Arhgdig		360500	1392798_at		Rho GDP dissociation inhibitor			2.79	3.306	3.151
Slc6a9		116509	1373787_at		Glycine transporter			3.268	2.256	3.284
Myo1g		289785	1376098_a_at		Motor protein			2.609	3.228	2.821
Armet		315989	1372352_at					2.723	2.908	2.647
Xpot		314879	1371818_at		Nuclear export receptor			2.779	2.426	2.847
			1393983_at					2.534	2.125	2.472
Psph		304429	1375964_at		Phosphoserine phosphatase			2.28	2.69	2.435
Slc7a1		25648	1368391_at		Amino acid transporter			2.687	2.504	2.636
			1368392_at					2.505	2.172	2.179
Ppapdc1b		680466	1373160_at		Phosphatidic acid phosphatase			2.092	2.453	2.487
Stbd1		305234	1372602_at		Carbohydrate metabolism			2.068	2.821	2.084
Oat		64313	1367729_at		Ornithine aminotransferase			2.055	2.533	2.301
GOs2		289388	1388395_at		G0/G1 switch gene			2.112	2.313	2.317
Amigo3		316003	1389660_at		Cell adhesion			2.595	2.036	2.083
Ratsg2, SELS		286900	1387915_at		Possible antioxidant activity			2.066	2.339	2.216
Mars		299851	1389733_at		Methionine-tRNA synthetase			2.181	2.025	2.398
Lmo4		362051	1373374_at		Nervous system regulation			2.004	2.172	2.383
Ell3		296102	1392920_at		RNA polymerase II-like 3			2.243	2.258	2.013
Tes		500040	1383401_at					2.344	2.31	2.121
			1389409_at					2.111	2.022	2.11
Dc2		362040	1372704_at		Oligosaccharyltransferase complex sub.			2.108	2.042	2.124
Magt1		116967	1369868_at		Magnesium transporter			2.264		2.416
Fbp2		114508	1368622_at		Fructose-1,6-bisphosphatase			2.466	2.21
Pck2		361042	1391451_at		Phosphoenolpyruvate carboxy kinase			2.274	2.216
Eprs		289352	1373418_at		Glutamyl-prolyl-tRNA synthetase			2.334		2.14
Cars		293638	1374034_at		Cysteinyl-tRNA synthetase			2.202		2.261
Pycs		361755	1388521_at		Pyrroline-5-carboxylate synthetase			2.152		2.149
lars		306804	1376418_a_at		Isoleucine-tRNA synthetase			2.16		2.092
Nnmt		300691	1379812_at		Nicotinamide N-methyltransferase			2.156	2.085
Vangl1		690366	1394435_at					2.098	2.107
Uap1		498272	1379910_at		UDP-N-acetylglucosamine pyrophosphorylase			2.024	2.132
Down-Regulated Genes
Gene Name		Entrez			Function				Fold Change
		Gene ID						N=1	N=2	N=3
Gcg		24952	1369888_at		Hormone			0.125	0.155	0.155
Stc1		81801	1387623_at		Calcium/phosphate regulator			0.204	0.257	0.222
			1396101_at					0.261	0.238	0.278
			1377404_at					0.261	0.266	0.315
Sytl4		140594	1369457_a_at		Beta-cell exocytosis			0.249	0.302	0.328
Il1r1		25663	1370750_a_at		IL-1 receptor			0.349	0.366	0.364
Vsnl1		24877	1368854_at		Calcium dependent signalling			0.39	0.407	0.341
			1368853_at					0.342	0.449	0.347
Cyp4a12		266674	1368607_at		Hydroxylase, electron carrier			0.401	0.423	0.486
			1393894_at					0.393	0.35
Fn1		25661	1370234_at		Component of extracellular matrix			0.428	0.384	0.43
Kcnj11		83535	1387698_at		Voltage gated ion channel			0.458	0.466	0.455
			1369782_a_at					0.407	0.462	0.452
Maob		25750	1368514_at		Monoamine oxidase			0.453	0.451	0.458
Wnt4		84426	1368641_at		Signal transducer in development			0.467	0.468	0.465
Kcnip1		65023	1370781_a_at		Ion transport regulator				0.44	0.362
Alcam		79559	1374432_at		Cell adhesion molecule			0.433	0.477
Pak1		29431	1368902_at		Ser/Thr kinase			0.461	0.466
Pcsk1		25204	1368559_at		Peptidase			0.464	0.468

## Sheet: 5d
Genes Induced >2-fold by Ins2(C96Y) Expression (5 day) (N=2-3)
Gene Name		Entrez	Affymetrix		Function				Fold Change
		Gene ID	Probe ID					N=1	N=2	N=3
Protein modification/
folding
Sdf2l1		680945	1373043_at		O-mannosylation?			12.41	16.22	4.089
Fkbp11		300211	1372653_at		Peptidyl-prolyl isomerase			5.73	3.997	3.067
Dnajc3/ p58IPK		63880	1370073_at		ER Protein folding			4.72	5.582	2.305
Dnajb9/ ERdj4		24908	1387116_at		ER Protein folding			3.466	2.834	3.084
Dnajb11/ ERdj3		360734	1389308_at		ER Protein folding			2.861	3.902	2.117
Pdia2		287164	1392798_at		PDI family, isomerase			2.573	2.796	2.778
Hspa5/ GRP78		25617	1370283_at		ER Protein folding			3.186	2.612	2.034
Pdia3/ERp57		29468	1375388_at		PDI family, isomerase				3.287	3.182
Pdia4/ ERp70		116598	1370007_at		PDI family, isomerase			3.06	3.651	2.661
Pdia6/ P5		286906	1370859_at		PDI family, isomerase			3.403	2.665
Txndc4/ ERp44		298066	1372298_at		PDI family, isomerase			2.039	2.03
ER stress-inducible
Herp		85430	1367741_at		ERAD			3.14		3.954
Sel1h		314352	1392955_at		ERAD			3.193		2.636
			1376073_at					2.613		2.238
			1373313_at					2.555		2.454
CHOP/ GADD153		29467	1369590_a_at		Transcription factor			3.158		2.219
TRB3/ Trib3		246273	1370694_at					4.375		10.63
			1370695_s_at					4.23		7.409
Other Transcription factors
Mist1		25334	1387212_at		Transcription factor				5.101	2.228
Protein transport
Tmed3		300888	1388628_at		protein transport			2.832	3.374	2.166
Kdelr3		315131	1372870_at		Vesicle transport				3.891	3.785
Sec23b		362226	1388857_at		protein transport			2.027	2.57
ARF GAP3		503165	1388981_at		protein transport			2.004	2.204
Others:
Creld2		362978	1377016_at		ER Protein folding?			5.943	12.49	2.47
Armet		315989	1372352_at					4.628	4.436	2.619
Oat		64313	1367729_at		Ornithine aminotransferase			2.342	3.844	2.191
Magt1		116967	1369868_at		Magnesium transporter			3.01	2.096	2.233
Dc2		362040	1372704_at		Oligosaccharyltransferase			2.521	2.084	2.084
					complex subunit
Pycr1		287877	1383434_at		Pyrroline-5-carboxylate reductase			4.828		6.698
Chac1		362196	1389573_at		Cation transport regulator-like 1			2.533		6.393
isg12(b)		299269	1376845_at		Adipocytokine?			3.523		4.785
Ell3		296102	1392920_at		RNA polymerase II-like 3			2.271	5.005
Uap1		498272	1379910_at		UDP-N-acetylglucosamine			2.101	4.519
					pyrophosphorylase
Nupr1		113900	1367847_at		Nuclear protein			3.068		2.626
Gmppb		363145	1392701_at		GDP-mannose pyrophosphorylase			2.671	2.507
Myo1g		289785	1376098_a_at		Motor protein			2.886		2.201
Gmds		291095	1393713_at		GDP-mannose 4, 6-dehydratase			2.066	2.885
LOC680782		680782	1371579_at		Signal peptidase complex subunit			2.067	2.593
Sec11c		266758	1370817_at		Signal peptidase complex sub.			2.263	2.261
RTI-M3		24747	1387205_at		Surface glycoprotein			2.148	2.142
Eprs		289352	1382040_at		Glutamyl-prolyl-rRNA synthetase			2.093		2.099
Rcn1		362182	1393643_at		Reticulocalbin 1			2.057		2.126
Down-Regulated Genes
Gene Name		Entrez			Function				Fold Change
		Gene ID						N=1	N=2	N=3
Stc1		81801	1377404_at		calcium/phosphate regulation			0.499	0.117	0.197
			1396101_at					0.488	0.068	0.221
			1387623_at					0.464	0.0756	0.186
Wnt4		84426	1368641_at		Signal transducer in development			0.471	0.0934	0.261
Kcnj11		83535	1387698_at		Voltage gated ion channel			0.489	0.158	0.369
			1369782_a_at						0.0381	0.428
			1391007_s_at						0.326	0.42
Sytl4		140594	1369457_a_at		Beta-cell exocytosis				0.102	0.155
Gcg		24952	1369888_at		Hormone				0.13	0.151
Slc6a6		29464	1368778_at		Ion, taurine transporter				0.0779	0.431
Il1r1		25663	1370750_a_at		IL-1 receptor				0.0428	0.481
Hsp90ab1		301252	1393555_at		ER chaperone			0.313	0.238
Crhr1		58959	1382989_at		Membrane receptor				0.162	0.393
			1398289_a_at						0.132	0.428
Fn1		25661	1370234_at		Component of extracellular matrix			0.429	0.248	0.167
Rimbp2		266780	1371020_at		Binding protein				0.0905	0.475
Pcsk2		25121	1387155_at		Endoproteolytic cleavage				0.224	0.364
Kcnip1		65023	1370781_a_at		Ion transport regulator				0.229	0.391
Smarca4		171379	1375469_at		Chromatin remodelling				0.208	0.467
Cyp4a12		266674	1368607_at		Hydroxylase, electron carrier			0.368		0.31
Igf1r		25718	1368123_at		Igf-1 receptor				0.267	0.448
Pak1		29431	1368902_at		Ser/Thr kinase				0.404	0.338
slit1		65047	1368483_a_at		Nervous system development				0.308	0.442
Bcam		78958	1369949_at		Adhesion molecule			0.493	0.293
Vsnl1		24877	1368854_at		Calcium dependent signalling			0.445		0.341
Tmem176b		171411	1368840_at		Cell differentiation				0.432	0.398
Sepw1		25545	1367593_at		Possible antioxidant activity			0.48	0.437
Gprc6a		294394	1369792_at		G-protein coupled receptor				0.488	0.48
